# Supplementary material for: Draft Genomes of Frankia strains AiPa1 and AiPs1 Retrieved from Soil with Monocultures of Picea abies or Pinus sylvestris using Alnus incana as Capture Plant
Source: J Genomics. 2023 Jan 1;11:1–8. doi: 10.7150/jgen.77880 (PMC9760358; doi:10.7150/jgen.77880)
Supplement: Supplementary file 1 — Supplementary tables. [file jgenv11p0001s1.xlsx]

## Sheet: Feuil1
Table S1
	Cluster 1											Cluster 2	Cluster 3					Cluster 4
Strain	ACN14aT	ARgP5T	CpI1T	QA3	AgB32	AgKG'84/4	Ag45/Mut15	AgPM24	AiPa1	AiPs1	CcI3T	BMG5.1T	BCU110501T	BMG5.12T	G2T	CjT	EUN1f	M16386T	EuI1cT	Cn3T	DC12
COG1	alni	canadensis	torreyi								casuarinae	coriariae	discariae	elaeagni	irregularis	soli		asymbiotica	inefficax	saprophytica
G+C content (mol%)	72.8	72.4	72.4	72.6	72.22	72.13	71.37	71.35	71.12	72.13	70.1	71	72.3	71.7	70.9	71.1	70.82	71.93	72.3	71.8	71.93
Genome length (Mb)	7.49793	7.73029	7.62476	7.59085	6.70993	6.51336	6.44338	6.67269	6.97975	7.35205	5.43363	5.79526	7.89171	7.58931	9.53799	8.06154	9.32217	9.43576	8.81578	9.97859	6.88434
# CDS	6714	7500	7201	7307	6364	6122	6088	6370	7601	6847	5593	6487	7567	6977	8663	8108	9428	8884	8099	9262	6630
secondary metabolite clusters*	27	33	28	33	42	30	29	38	33	43	26	22	36	35	37	30	33	29	23	28	15
nifH**	1	1	1	1	1	1	1	1	1	1	1	1	1	1	1	1	1	0	0	0	0
shc	2	2	2	2	1	1	2	2	2	2	1	2	2	2	2	2	2	2	2	2	2
hupL	2	2	2	2	1	1	1	1	2	1	2	1	1	1	1	1	1	1	1	1	1
sufD	1	1	1	1	1	1	1	1	1	1	1	1	1	1	1	1	1	1	1	1	1
celA1	2	2	2	0	2	2	2	2	2	2	0	1	1	0	1	1	1	0	0	0	1
glxA	1	1	1	1	1	1	1	1	1	1	0	1	1	0	1	1	1	0	0	0	1
bcsA	1	1	1	0	1	1	1	1	1	1	0	1	1	0	0	1	1	1	1	1	1
gvpJ	1	1	1	0	0	0	0	0	0	0	0	0	1	1	1	1	1	1	1	1	1
sodF	1	1	1	1	1	1	1	1	1	1	1	1	1	1	1	0	1	0	0	0	0
geoA	1	1	1	1	1	1	1	1	1	1	1	1	1	1	1	1	0	1	1	0	0
argG	1	1	1	1	1	1	1	1	1	1	1	1	1	1	1	1	1	0	0	0	0
accA	1	1	1	1	1	1	1	1	1	1	1	1	1	1	1	1	1	1	0	0	0
can	2	2	2	2	2	2	2	2	1	2	2	2	2	2	2	1	2	0	1	0	0
rhbE	1	1	1	1	1	1	1	1	1	1	1	1	1	1	1	1	1	0	0	0	0
lac	1	1	1	1	1	1	1	1	1	1	1	0	1	1	1	1	1	0	1	1	1
phdA	1	1	1	1	1	1	1	1	1	1	1	1	1	1	1	1	1	1	0	0	0
dctA	1	1	1	1	1	1	1	1	1	0	1	0	1	0	1	1	1	0	0	0	0
tgsA	1	1	1	1	1	1	1	1	2	2	1	0	1	1	1	1	1	1	0	1	0
ddnB	1	1	1	1	1	0	1	1	0	2	0	0	1	1	1	1	1	1	0	0	0
mopB	1	1	2	2	2	2	2	2	2	2	1	1	2	2	2	1	2	0	0	0	0
qorB	1	2	1	1	1	0	0	0	2	1	0	0	1	1	1	1	1	0	0	0	0
glbN	1	1	1	2	1	1	1	1	2	2	1	1	1	1	1	1	1	0	1	0	1
# contigs	1	568	153	120	274	342	157	230	165	1203	1	116	207	139	83	289	396	174	1	2	1
Accession	NC_008278.1	OESX01000001	JYFN00000000	WGS NZ_AJWA.1	JALKFX000000000	JALKFU000000000	JALKFT000000000	JALKFW000000000	JALKFW000000000	JAMQQF000000000	CP000249.1	JWIO00000000	ARDT00000000	ARFH00000000	FAOZ00000000	MAXA00000000	ADGX00000000	MOMC00000000	CP002299.1	AGJN00000000	LANG01000000
Reference	46	62	63	64	23	23	22	22	This study	This study	46	12	65	66	67	68	17	49	17	48	69
Table S2
	Cluster 1											Cluster 2	Cluster 3					Cluster 4
Strain	ACN14aT	ARgP5T	CpI1T	QA3	AgB32	AgKG'84/4	Ag45/Mut15	AgPM24	AiPa1	AiPs1	CcI3T	BMG5.1T	BCU110501T	BMG5.12T	G2T	CjT	EUN1f	M16386T	EuI1cT	Cn3T	DC12
COG1	alni	canadensis	torreyi								casuarinae	coriariae	discariae	elaeagni	irregularis	soli		asymbiotica	inefficax	saprophytica
D	56	66	75	64	64	51	56	61	63	63	57	80	65	63	80	66	78	63	62	64	67
M	241	189	253	236	216	212	225	241	221	289	207	203	292	259	297	248	311	299	258	266	255
N	19	15	26	22	17	13	12	17	21	16	12	30	20	16	28	21	29	16	20	11	17
O	181	134	181	190	143	150	133	140	158	184	147	149	200	165	176	200	195	177	173	200	149
T	325	226	320	326	318	281	291	290	292	327	232	253	405	336	436	400	418	415	405	494	282
U	42	38	50	38	45	54	45	50	46	47	48	50	54	53	66	56	64	53	52	52	50
V	94	74	86	102	83	76	77	81	83	80	60	78	107	84	117	126	110	130	113	153	113
J	212	226	212	257	222	219	209	212	218	253	202	243	207	197	203	219	226	243	241	247	232
K	565	402	594	646	537	507	509	525	534	610	369	409	739	577	778	688	755	785	809	945	520
L	270	254	351	356	332	266	308	319	289	306	433	289	613	398	398	518	468	380	286	409	399
C	435	323	455	472	348	355	346	347	376	458	256	362	492	394	527	451	530	555	507	589	332
E	523	386	482	534	440	463	452	451	458	534	335	396	577	461	630	516	623	670	661	704	447
F	111	82	104	108	91	100	96	94	98	105	94	92	107	94	103	101	97	129	116	114	107
G	326	274	321	342	307	298	289	297	286	352	233	249	418	326	372	360	428	450	426	488	302
H	192	149	186	187	181	186	170	184	166	186	174	173	187	177	192	181	182	188	186	208	163
I	432	258	400	460	299	331	296	303	328	489	191	297	513	412	643	405	619	586	624	619	313
P	311	243	323	332	274	293	307	313	274	299	210	293	381	298	408	343	387	402	394	427	278
Q	376	226	368	371	323	331	304	339	330	449	197	320	488	369	565	417	550	531	534	569	256
R	1009	704	1005	1059	863	869	814	836	893	1055	619	682	1216	969	1323	1064	1280	1343	1332	1508	865
S	301	226	315	286	281	268	258	278	266	288	223	243	323	297	336	328	338	341	334	375	284
1class: D: Cell cycle control, cell division, chromosome partitioning; M: Cell wall/membrane/envelope biogenesis; N: Cell motility; O: Posttranslational modification, protein turnover, chaperones; T: Signal transduction mechanisms;
U: Intracellular trafficking, secretion, and vesicular transport; V: Defense mechanisms; J: Translation, ribosomal structure and biogenesis; K: Transcription; L: Replication, recombinat
ion and repair; C: Energy production and conversion; E: Amino acid transport and metabolism; F: Nucleotide transport and metabolism; G: Carbohydrate transport and metabolism;
H: Coenzyme transport and metabolism; I: Lipid transport and metabolism; P: Inorganic ion transport and metabolism; Q: Secondary metabolites biosynthesis, transport and catabolism; R: General function prediction only; S: Function unknown.
Table S3
	Cluster 1											Cluster 2	Cluster 3					Cluster 4
Strain	ACN14aT	ARgP5T	CpI1T	QA3	AgB32	AgKG'84/4	Ag45/Mut15	AgPM24	AiPa1	AiPs1	CcI3T	BMG5.1T	BCU110501T	BMG5.12T	G2T	CjT	EUN1f	M16386T	EuI1cT	Cn3T	DC12
t1PKS1	6	9	8	8	10	13	9	11	9	10	1	6	16	13	6	9	9	6	5	2	1
t2PKS	1	3	1	3	2	1	1	1	1	2	2	2	1	1	2	1	2	1	2	1	1
t3PKS	1	1	1	1	1	1	1	1	1	1	0	2	0	1	1	1	1	3	1	1	2
otherKS	4	4	3	3	5	4	3	5	4	3	4	1	4	3	6	4	6	2	1	2	1
t1pks-NRPS	1	0	1	0	1	0	1	2	0	0	1	0	1	0	0	0	1	0	0	0	0
NRPS	3	6	2	2	6	8	6	6	4	8	0	1	1	2	9	5	5	4	2	7	1
terpene	5	3	5	5	3	6	4	4	5	6	4	3	4	4	3	5	4	5	4	4	3
lanthipeptide	1	1	1	3	2	1	0	3	3	0	6	2	4	3	2	1	3	1	2	1	2
bacteriocin	2	1	2	2	2	3	1	2	1	1	1	1	2	2	2	2	0	3	1	2	0
siderophore	1	1	1	1	1	2	1	1	2	1	1	1	1	1	1	1	1	0	0	0	0
lassopeptide	1	1	1	2	1	1	1	1	1	1	0	1	0	0	1	0	0	1	2	1	2
betalactone	0	0	0	0	0	0	0	0	3	0	0	0	0	0	2	0	0	1	2	0	1
thiopeptide	0	0	0	0	0	0	0	0	0	0	1	0	0	0	1	0	0	0	0	0	0
butyrolactone	0	0	0	0	0	0	0	0	0	0	0	0	0	0	0	0	0	0	0	0	0
phosphonate	1	1	0	0	1	0	0	0	0	0	0	0	0	0	0	0	0	0	0	0	0
arylpolyene	0	0	0	0	0	0	0	0	0	0	0	0	1	0	0	0	0	0	0	0	0
nucleoside	0	0	0	0	0	0	0	0	0	0	1	0	0	0	0	0	0	0	0	0	0
ladderane	0	0	0	0	0	0	0	0	0	0	0	1	0	0	0	0	0	0	0	0	0
oligosaccharide	0	0	0	0	0	0	0	0	0	0	0	0	0	0	0	0	0	0	0	1	0
resorcinol	0	0	0	0	0	0	0	0	0	0	0	0	0	0	0	0	0	0	0	1	0
LAP	0	0	0	0	1	0	0	1	0	0	0	0	0	0	0	0	0	0	0	0	0
other	0	2	2	3	2	3	1	0	2	0	4	1	1	5	1	1	1	2	1	5	1
Total/strain	27	33	28	33	38	43	29	38	36	33	26	22	36	35	37	30	33	29	23	28	15
1tnPKS is type "n" Polyketide Synthase, NRPS is Non Ribosomal Peptide Synthase, LAP is Linear Azole/azoline-containing Peptide.
Table S4
Strain	ACN14aT	ARgP5T	CpI1T	QA3	AgB32	AgKG'84/4	Ag45/Mut15	AgPM24	AiPa1	AiPs1	CcI3T	BMG5.1T	BCU110501T	BMG5.12T	G2T	CjT	EUN1f	M16386T	EuI1cT	Cn3T	DC12
Class1	alni	canadensis	torreyi								casuarinae	coriariae	discariae	elaeagni	irregularis	soli		asymbiotica	inefficax	saprophytica
AraC	9	9	10	16	9	13	6	6	12	16	2	5	15	13	17	16	17	20	22	21	6
ArsR	9	6	5	1	14	13	7	6	22	15	6	5	4	4	11	6	9	9	16	8	8
AsnC	3	2	2	4	3	4	4	3	4	4	3	2	3	3	3	3	4	5	5	5	3
CRP	4	2	1	1	4	3	4	4	5	6	2	3	3	3	5	2	5	3	5	2	3
DeoR	4	1	0	0	4	4	1	2	6	7	0	0	2	1	0	2	0	2	2	2	1
DtxR	1	1	1	1	1	1	1	1	1	1	1	1	1	1	1	1	1	1	1	1	1
FurC	2	3	3	4	3	3	3	3	3	4	2	2	5	4	5	5	4	5	4	4	5
GntR	25	19	10	20	12	15	7	5	22	20	6	8	21	12	19	19	24	27	35	30	11
IclR	3	6	4	9	7	8	4	3	12	5	2	1	4	7	12	6	12	6	13	11	7
LuxR	10	19	19	36	40	36	10	14	37	29	20	15	22	9	18	15	40	18	64	29	14
LysR	18	16	12	22	18	18	11	10	28	25	5	5	14	10	20	13	17	24	20	22	13
MarR	21	19	13	33	23	20	16	15	34	27	15	23	18	20	31	25	30	32	33	35	19
MerR	8	17	9	22	19	18	10	10	25	16	12	4	13	12	15	13	17	16	19	18	7
1class: AraC: arabinose regulator; ArsR: arsenic resistance; AsnC: asparagine synthase regulator; CRP: cyclic AMP receptor protein (catabolite repression); DeoR: deoxyribonucleoside synthesis operon regulator;
DtxR: diphtheria toxin repressor; FurC: ferric uptake regulator; GntR: gluconate regulator; IclR: isocitrate lyase regulator; LuxR: quorum-sensing luminescence regulator; LysR: lysine regulator;
MarR: Multiple antibiotic resistance regulator; MerR: mercury resistance regulator; TetR: Tetracycline repressor; WhiB: regulation of morphological differentiation.
Table S5
Phyloprofile
Genes of Frankia ACN14a, QA3, CpI1, ARgP5
Without Homologs in AiPa1
Homology constraints: minLrap ≥ 0.8 ; maxLrap ≥ 0 ; Identity ≥ 50%
475 results
Label	Begin	End	Gene	Product
FRAAL0032	30590	30928	glnB2	regulatory protein (P-II) for nitrogen assimilation by glutamine synthetase (ATase)
FRAAL0043	42546	42821	_	hypothetical protein; putative signal peptide; DNA binding and excisionase domains
FRAAL0046	44682	44807	_	hypothetical protein
FRAAL0059	59829	60704	_	putative ABC transporter ATP-binding protein
FRAAL0088	88596	89819	_	hypothetical protein
FRAAL0090	91201	91689	_	hypothetical protein
FRAAL0100	102452	103693	_	Conserved TM helix repeat-containing protein
FRAAL0135	136268	137131	_	hypothetical protein
FRAAL0158	153451	154317	_	hypothetical protein
FRAAL0170	164784	166976	_	putative integral membrane protein
FRAAL0173	171732	172211	_	hypothetical protein
FRAAL0175	173059	173580	_	putative transcriptional regulator
FRAAL0176	173759	175267	_	putative membrane transport protein
FRAAL0177	175624	177327	_	Putative transcriptional regulator (GntR-family)
FRAAL0199	195726	196838	_	Alcohol dehydrogenase
FRAAL0200	196889	198448	_	NAD+-dependent betaine aldehyde dehydrogenase
FRAAL0277	295497	296351	surE	acid phosphatase SurE, survival protein.
FRAAL0290	309655	310023	_	hypothetical protein
FRAAL0293	312840	314888	thrS	Threonyl-tRNA synthetase (Threonine--tRNA ligase)
FRAAL0317	338179	339879	_	conserved hypothetical protein; putative endonuclease domain.
FRAAL0321	344209	344997	_	short-chain dehydrogenase, SDR family.
FRAAL0351	412186	413781	_	hypothetical protein; putative signal peptide; galactose oxidase domain
FRAAL0357	422435	423043	_	Transcriptional regulator, TetR-family
FRAAL0361	426390	426599	_	conserved protein of unknown function
FRAAL0378	445636	446754	_	putative acyl-CoA dehydrogenase
FRAAL0393	462399	462824	_	MutT/nudix family protein
FRAAL0400	470336	471010	_	NIPSNAP domain containing protein
FRAAL0404	473598	474623	_	hypothetical protein
FRAAL0406	475771	475986	_	conserved hypothetical protein
FRAAL0444	511857	512345	_	putative Site-specific recombinase, phage integrase family
FRAAL0452	519064	521865	_	CRISPR-associated endonuclease/helicase Cas3
FRAAL0481	545885	546862	_	putative integrase XerD family protein (fragment)
FRAAL0482	547196	548044	_	Lysophospholipase
FRAAL0483	548111	549397	_	Cytochrome P450
FRAAL0485	550001	550360	_	conserved hypothetical protein
FRAAL0486	550357	550776	_	conserved hypothetical protein
FRAAL0487	550805	553048	_	putative sensor-like histidine kinase
FRAAL0521	582382	583542	_	Putative membrane protein (partial); putative signaling pathway G-protein coupled receptor protein
FRAAL0522	583558	583713	_	hypothetical protein
FRAAL0533	592585	592902	_	conserved hypothetical protein
FRAAL0575	631207	631884	_	putative transmembrane oxidoreductase
FRAAL0581	637574	638353	_	putative methyltransferase
FRAAL0582	638654	640453	_	Putative efflux membrane protein (partial match)
FRAAL0589	644899	645867	_	putative alkanesulfonate transport protein (ABC superfamily)
FRAAL0592	647507	648631	_	putative ROK-family transcriptional regulator
FRAAL0607	667023	668045	_	putative alcohol dehydrogenase
FRAAL0623	684144	684575	_	Putative transcriptional regulator
FRAAL0662	722763	723911	_	Heat shock protein DnaJ-like
FRAAL0710	771743	773248	_	hypothetical protein; putative signal peptide
FRAAL0716	777869	778285	_	hypothetical protein
FRAAL0735	793927	795675	_	putative acyl-CoA synthetase (long-chain-fatty-acid--CoA ligase)
FRAAL0736	795660	796817	_	hypothetical protein; putative signal peptide
FRAAL0755	815411	817264	_	putative protein-tyrosine kinase
FRAAL0756	817342	818328	_	C4-dicarboxylate ABC transporter substrate-binding protein
FRAAL0764	826376	827392	_	putative oxidoreductase, NAD(P)-binding domain (partial match)
FRAAL0765	827823	829124	_	putative RNA-binding protein
FRAAL0769	834276	834728	_	Putative two component system response regulator
FRAAL0771	836225	840175	_	putative signaling protein with a PAS domain
FRAAL0780	847610	848044	_	putative ribokinase (C-terminal part)
FRAAL0828	893181	893570	_	hypothetical protein
FRAAL0882	947399	949285	_	putative Beta-N-acetylglucosaminidase precursor
FRAAL0899	969948	970643	_	conserved secreted protein of unknown function
FRAAL0924	992392	993444	_	Putative MarR-family transcriptional regulator; putative signal peptide
FRAAL0932	1000703	1001158	_	hypothetical protein
FRAAL0939	1005257	1006192	_	hypothetical protein; putative membrane protein
FRAAL0958	1020600	1021478	_	putative sugar transport system permease protein
FRAAL0959	1021475	1022446	_	putative permease protein of sugar ABC transporter precursor
FRAAL0961	1023814	1025088	_	putative sugar transport ATP-hydrolyzing subunit (partial match)
FRAAL0995	1062102	1063748	_	hypothetical protein; putative membrane protein
FRAAL1024	1095469	1095897	_	hypothetical protein
FRAAL1130	1196429	1197064	_	putative acyl carrier protein phosphodiesterase (ACP phosphodiesterase)
FRAAL1143	1207861	1211076	_	conserved membrane protein of unknown function
FRAAL1153	1224371	1225267	_	Putative secreted lipase
FRAAL1172	1244606	1245859	_	Ribonuclease
FRAAL1173	1245529	1247154	dacD	D-alanyl-D-alanine carboxypeptidase
FRAAL1174	1247415	1248791	_	conserved hypothetical protein; putative membrane protein
FRAAL1176	1249555	1250874	_	conserved hypothetical protein
FRAAL1177	1250813	1251349	_	hypothetical protein
FRAAL1184	1256444	1256698	_	Putative integral membrane protein (partial match)
FRAAL1185	1256920	1259220	_	putative ATP-dependent DNA helicase
FRAAL1186	1259560	1259889	_	hypothetical protein
FRAAL1216	1293611	1294822	_	Conserved protein of unknown function
FRAAL1219	1298003	1298599	_	Transcriptional regulator TetR-family
FRAAL1282	1379834	1380352	_	Putative merR-family transcriptional regulator
FRAAL1283	1380562	1381887	ahcY	Adenosylhomocysteinase (S-adenosyl-L-homocysteine hydrolase) (AdoHcyase)
FRAAL1291	1394183	1394662	_	putative ATP binding protein
FRAAL1293	1395649	1396029	_	Glyoxalase family protein
FRAAL1295	1397391	1397840	_	F420-dependent oxidoreductase
FRAAL1307	1411393	1412250	_	Conserved protein of unknown function
FRAAL1347	1454328	1455026	_	transcriptional regulator, tetR family
FRAAL1445	1548865	1549098	_	hypothetical protein; putative signal peptide
FRAAL1455	1559187	1560311	_	conserved hypothetical protein
FRAAL1462	1569848	1570174	hiuH	Uric acid degradation bifunctional protein TTL [Includes: 2-oxo-4-hydroxy-4-carboxy-5-ureidoimidazoline decarboxylase ; 5-hydroxyisourate hydrolase]
FRAAL1463	1570335	1570637	_	conserved hypothetical protein
FRAAL1464	1570785	1571075	_	putative membrane protein
FRAAL1465	1571144	1572313	pit	Low-affinity inorganic phosphate transporter
FRAAL1507	1610195	1610572	_	Conserved secreted protein of unknown function
FRAAL1508	1610605	1611033	_	hypothetical protein; putative membrane protein
FRAAL1510	1612348	1612668	_	hypothetical protein; putative Dimeric alpha+beta barrel domain
FRAAL1515	1616812	1617387	_	hypothetical protein; putative signal peptide
FRAAL1592	1715582	1717030	_	putative dolichol-phosphate mannosyltransferase
FRAAL1593	1717017	1719875	_	putative Galactose oxidase
FRAAL1594	1719857	1720507	_	hypothetical protein
FRAAL1595	1720566	1721300	_	putative Sco1/SenC family protein; putative signal peptide
FRAAL1596	1721392	1723443	_	Putative glycosyl transferase (partial match)
FRAAL1614	1736409	1737476	_	hypothetical protein
FRAAL1620	1742123	1742959	_	conserved hypothetical protein; putative signal peptide
FRAAL1621	1743056	1743517	_	Putative marR-family transcriptional regulator
FRAAL1637	1757918	1758949	_	alcohol dehydrogenase
FRAAL1641	1764304	1765128	_	putative enoyl-CoA hydratase/isomerase
FRAAL1650	1769889	1770377	_	hypothetical protein
FRAAL1656	1773708	1774622	_	Enoyl-CoA hydratase
FRAAL1658	1775310	1776332	_	Two-component system response regulator, C-terminal effector domain of the bipartite response regulators
FRAAL1659	1776329	1777600	_	Two-component system regulator, GAF domain
FRAAL1660	1777623	1778819	_	Acyl-CoA dehydrogenase
FRAAL1661	1779104	1779652	_	Conserved protein of unknown function; snoAL and NTF domains
FRAAL1662	1779701	1780270	_	Conserved protein of unknown function; putative NTF2-like and Rhodopsin-like GPCR domains
FRAAL1663	1780372	1782030	lcfB	Long-chain-fatty-acid--CoA ligase
FRAAL1664	1782156	1782641	_	Flavin reductase domain protein, FMN-binding protein
FRAAL1665	1782694	1784289	aldH	Acetaldehyde dehydrogenase
FRAAL1666	1784249	1785430	fadE	Acyl-CoA dehydrogenase
FRAAL1667	1785443	1787200	accD	acetyl/propionyl CoA carboxylase, beta subunit
FRAAL1675	1796237	1797832	_	oxidoreductase involved in polyketide synthesis
FRAAL1683	1813299	1814228	_	Putative zinc-binding oxidoreductase
FRAAL1684	1814404	1815987	_	hypothetical protein; putative IMP dehydrogenase / GMP reductase domain
FRAAL1685	1816556	1818718	_	hypothetical protein; putative IMP dehydrogenase / GMP reductase domain
FRAAL1687	1824894	1825961	_	hypothetical protein
FRAAL1745	1873447	1875381	_	Tellurium resistance protein terE
FRAAL1755	1885541	1886998	_	Putative transcriptional regulator
FRAAL1758	1888058	1888417	_	hypothetical protein
FRAAL1769	1897990	1898754	_	conserved protein of unknown function
FRAAL1784	1918745	1918990	_	hypothetical protein
FRAAL1786	1919989	1920543	_	hypothetical protein
FRAAL1810	1947019	1948245	_	Aromatic-ring hydroxylase
FRAAL1812	1948928	1949299	_	conserved protein of unknown function; putative Winged helix DNA-binding domain
FRAAL1813	1949296	1949745	_	hypothetical protein
FRAAL1814	1949742	1950935	_	Putative sensor-like histidine kinase
FRAAL1820	1956731	1958518	_	Serine-threonine protein kinase (afsK-like)
FRAAL1835	1976287	1976541	_	hypothetical protein
FRAAL1885	2041406	2042269	_	putative integral membrane protein
FRAAL1886	2042441	2043811	_	Putative membrane transport protein
FRAAL1890	2046972	2048417	glxD	Glutamate synthase large subunit-like protein
FRAAL1891	2048420	2049667	_	putative sarcosine oxidase subunit beta
FRAAL1892	2049697	2050293	_	putative HTH-type transcriptional regulator
FRAAL1893	2050495	2051625	_	hypothetical protein
FRAAL1894	2051451	2053136	_	hypothetical protein
FRAAL1895	2053146	2053919	_	putative Heat shock protein 16 (16 kDa heat shock protein)
FRAAL1908	2065736	2067703	_	hypothetical protein; putative SAM domain
FRAAL1945	2113835	2114227	_	hypothetical protein; putative signal peptide
FRAAL1948	2115516	2116805	_	putative sodium/proton antiporter
FRAAL1954	2120548	2123058	_	hypothetical protein; putative Sensory box/GGDEF family protein
FRAAL1956	2123854	2124789	_	putative Quinone oxidoreductase
FRAAL1959	2126191	2127573	_	putative glycosyltransferase (N-glycosyltransferase) (N-glycosyl transferase NGT)
FRAAL1978	2146954	2147922	_	putative dihydroflavonol-4-reductase (DFR) (Dihydrokaempferol 4-reductase)
FRAAL1988	2156975	2157661	_	putative secreted protein
FRAAL1993	2161333	2162127	_	putative Tyrosine specific protein phosphatase
FRAAL1994	2162256	2162849	_	hypothetical protein; putative membrane protein
FRAAL2000	2169064	2169357	_	hypothetical protein
FRAAL2015	2181714	2182955	_	hypothetical protein; putative NUDIX domain
FRAAL2031	2203083	2203925	_	SAM-dependent methyltransferase
FRAAL2038	2210811	2211548	_	Putative O-methyltransferase
FRAAL2040	2213185	2214417	_	Putative glycosyl transferase
FRAAL2051	2226369	2228156	_	Nucleoside-diphosphate-sugar epimerase, SAM domain
FRAAL2052	2228153	2229598	gtf	UDP-Glycosyltransferase
FRAAL2057	2235712	2236845	rffE	UDP-N-acetyl glucosamine-2-epimerase
FRAAL2241	2446828	2450469	_	Putative serine/threonine protein kinase
FRAAL2262	2467891	2469048	_	Putative secreted protein (partial match)
FRAAL2306	2515113	2515754	_	conserved hypothetical protein
FRAAL2311	2519979	2520923	purU	formyltetrahydrofolate hydrolase
FRAAL2329	2541581	2542510	_	Response regulator
FRAAL2338	2556204	2556824	_	hypothetical protein
FRAAL2345	2565031	2567202	_	hypothetical protein
FRAAL2349	2573783	2574739	_	Putative sugar kinase
FRAAL2357	2583771	2585174	_	putative aryl carboxylate reductase, NAD- dependent aldehyde dehydrogenase component
FRAAL2358	2585174	2586331	_	conserved hypothetical protein; putative AMP-dependent synthetase domain
FRAAL2359	2586449	2587117	_	Putative tetR-family transcriptional regulator
FRAAL2360	2587361	2588845	_	Putative transmembrane efflux protein
FRAAL2364	2593224	2593742	_	putative adenylate kinase
FRAAL2384	2610315	2611157	_	putative ABC-type transporter ATP-binding protein protein; part of putative ABC transporter of unknown substrate
FRAAL2388	2614407	2614790	hypA1	Hydrogenase nickel incorporation protein hypA
FRAAL2389	2614909	2615688	hypB1	hydrogenase-3 accessory protein for metallocenter assembly with P-loop containing NTP hydrolase domain
FRAAL2390	2615884	2617422	_	conserved hypothetical protein
FRAAL2391	2617419	2617943	hupD1	Hydrogenase maturation protein hupD
FRAAL2392	2617962	2619041	hupS1	uptake hydrogenase small subunit precursor (Hydrogenlyase) (Membrane-bound hydrogenase small subunit)
FRAAL2393	2619041	2620834	hupL1	Uptake hydrogenase large subunit (Hydrogenlyase) (Membrane-bound hydrogenase large subunit)
FRAAL2394	2620947	2621489	_	Thioredoxin-like protein
FRAAL2395	2621486	2622343	_	conserved protein of unknown function
FRAAL2396	2622397	2622606	_	hypothetical protein
FRAAL2404	2629554	2630336	_	conserved hypothetical protein
FRAAL2428	2649094	2649609	_	putative NADH dehydrogenase/NAD(P)H nitroreductase
FRAAL2432	2651458	2651682	_	hypothetical protein
FRAAL2435	2654768	2655430	_	putative acyl carrier protein phosphodiesterase 1 (ACP phosphodiesterase 1)
FRAAL2443	2661081	2661335	_	conserved hypothetical protein
FRAAL2444	2661332	2661601	_	conserved hypothetical protein
FRAAL2462	2683581	2684033	_	conserved hypothetical protein
FRAAL2463	2684191	2684634	_	putative MutT-family protein
FRAAL2468	2688530	2689561	_	Esterase
FRAAL2476	2695546	2696061	_	hypothetical protein
FRAAL2480	2698844	2700802	_	putative ABC transporter ATP-binding protein
FRAAL2481	2700795	2702645	_	putative antibiotic ABC transporter ATP-binding protein
FRAAL2513	2734026	2735231	_	Putative Acyl-CoA dehydrogenase
FRAAL2519	2739295	2740122	_	Putative short-chain dehydrogenase
FRAAL2530	2749052	2749252	_	Putative transposase
FRAAL2622	2865481	2866239	livF	high-affinity branched-chain amino acid transport protein (ABC superfamily, atp_bind)
FRAAL2634	2879472	2880542	_	Putative amidohydrolase (upregulated upon contact with naphtenic acid)
FRAAL2649	2900680	2901351	_	Putative transposase (partial)
FRAAL2654	2904220	2904642	_	hypothetical protein
FRAAL2792	3015025	3016173	acd	Butyryl-CoA dehydrogenase
FRAAL2813	3033731	3035203	_	hypothetical protein
FRAAL2837	3063663	3064883	_	hypothetical protein
FRAAL2855	3086435	3086977	_	conserved hypothetical protein
FRAAL2902	3139834	3140559	_	Phosphoglycolate phosphatase
FRAAL2903	3140673	3141830	_	UDP glycosyltransferase
FRAAL2910	3147115	3148482	_	UDP-glucuronosyltransferase
FRAAL2954	3192502	3193758	_	conserved hypothetical protein
FRAAL2981	3249642	3251177	_	putative two-component sensor
FRAAL2996	3272276	3272470	_	Ferredoxin
FRAAL3029	3302167	3302649	_	conserved hypothetical protein
FRAAL3030	3302661	3303101	_	Transcriptional regulator, ArsR family
FRAAL3034	3306387	3306974	_	conserved hypothetical protein; putative membrane protein
FRAAL3039	3311671	3312699	pdhA	Pyruvate dehydrogenase E1 component, alpha subunit
FRAAL3041	3313766	3313996	_	putative Dihydrolipoamide acyltransferases
FRAAL3050	3324505	3325218	_	hypothetical protein
FRAAL3056	3330754	3332097	_	acyl-CoA dehydrogenase
FRAAL3063	3336920	3338002	_	ABC-type branched-chain amino acid transporter
FRAAL3074	3346696	3347661	ddlA	D-alanine--D-alanine ligase B
FRAAL3075	3347735	3348925	_	Aminotransferase
FRAAL3076	3349018	3349902	_	Putative IS605 family transposase
FRAAL3078	3350285	3351217	_	transposase
FRAAL3080	3352700	3353941	_	transposase
FRAAL3147	3420825	3421838	_	Oxidoreductase
FRAAL3179	3449235	3450281	_	Acyl-CoA synthetase
FRAAL3180	3450281	3451675	_	conserved hypothetical protein; putative Aldehyde dehydrogenase domain
FRAAL3200	3481171	3481515	_	conserved hypothetical protein
FRAAL3238	3521962	3522543	_	hypothetical protein
FRAAL3250	3534207	3535754	_	Putative efflux membrane protein
FRAAL3298	3586214	3587053	_	putative carveol dehydrogenase ((+)-trans-carveol dehydrogenase) (CDH)
FRAAL3310	3595499	3595759	_	conserved hypothetical protein
FRAAL3311	3595756	3596136	_	conserved hypothetical protein
FRAAL3367	3653251	3653919	cadI	Cadmium-induced protein cadI (partial match)
FRAAL3383	3667656	3668603	_	hypothetical protein; putative signal peptide; putative Phenylacetic acid degradation-related domain
FRAAL3387	3671344	3672951	_	Cyclohexanone monooxygenase
FRAAL3394	3680332	3680769	_	hypothetical protein; putative His-Me finger endonuclease domain
FRAAL3411	3695178	3696641	aldH	Aminobutyraldehyde dehydrogenase
FRAAL3417	3701792	3702430	_	putative Transcriptional regulator
FRAAL3422	3707664	3708590	_	putative short-chain dehydrogenase/reductase
FRAAL3464	3753291	3754517	_	Acyl-CoA dehydrogenase
FRAAL3467	3755721	3756947	_	Branched-chain amino acid-binding lipoprotein transmembrane
FRAAL3484	3774586	3775482	_	Enoyl-CoA hydratase
FRAAL3512	3805159	3806751	_	Putative fatty-acid--CoA ligase
FRAAL3514	3807920	3809206	_	putative acyl-CoA dehydrogenase
FRAAL3515	3809497	3810309	_	putative oxidoreductase, short-chain dehydrogenase/reductase family
FRAAL3535	3833286	3834551	_	Putative surface UVR resistance RCC1 repeats protein
FRAAL3539	3839288	3840040	_	putative oxidoreductase, NAD(P)-binding domain
FRAAL3553	3853255	3854721	_	Putative acyl-CoA synthetase, long- chain fatty acid:CoA ligase
FRAAL3560	3861516	3862277	_	putative 3-oxoacyl-[acyl-carrier protein] reductase
FRAAL3561	3862351	3863679	_	acyl-CoA dehydrogenase
FRAAL3574	3872399	3872962	_	hypothetical protein; putative domain
FRAAL3605	3899533	3900276	_	hypothetical protein
FRAAL3616	3909356	3910267	_	hypothetical protein
FRAAL3620	3915729	3916526	_	hypothetical protein; putative NAD(P)-binding Rossmann-fold domain
FRAAL3621	3916792	3917361	_	putative TetR-family transcriptional regulator
FRAAL3664	3950438	3951334	_	conserved hypothetical protein; putative nuclease domain
FRAAL3669	3954375	3954974	_	hypothetical protein
FRAAL3670	3954977	3955435	_	putative Transcriptional regulator
FRAAL3674	3957484	3958191	_	putative kinase
FRAAL3693	3972373	3973158	_	putative lipoprotein
FRAAL3695	3974029	3974673	_	Putative secreted protein (partial)
FRAAL3703	3980982	3981830	_	conserved hypothetical protein
FRAAL3704	3981742	3982344	_	putative TetR-family transcriptional regulator
FRAAL3712	3989003	3989653	_	conserved hypothetical protein; putative thioredoxin domain
FRAAL3714	3990377	3991732	_	Putative amino acid transporter
FRAAL3722	3999307	4001373	_	Putative WD-40 repeat protein
FRAAL3726	4003516	4004592	_	conserved hypothetical protein; putative Pentapeptide repeats domain
FRAAL3738	4014415	4014807	_	Putative transcriptional regulator (partial match)
FRAAL3789	4063533	4064120	_	hypothetical protein; putative Thioesterase/thiol ester dehydrase-isomerase domain
FRAAL3795	4070112	4070708	_	putative TetR-family transcriptional regulator
FRAAL3799	4075323	4076087	_	Enoyl-CoA hydratase
FRAAL3800	4076683	4077897	_	hypothetical protein; putative signal peptide
FRAAL3811	4090826	4091698	_	putative ABC-type uncharacterized transport system, substrate-binding protein, membrane component
FRAAL3813	4092636	4093436	_	ABC transporter ATP-binding protein
FRAAL3822	4099716	4101056	_	putative multidrug resistance integral membrane efflux protein
FRAAL3823	4101273	4101950	_	putative TetR family transcriptional regulator
FRAAL3825	4103582	4103776	_	Putative ferredoxin (partial)
FRAAL3836	4114604	4115446	_	putative O-methyltransferase involved in polyketide biosynthesis
FRAAL3851	4127005	4129416	_	putative serine/threonine protein kinase
FRAAL3853	4129974	4130591	_	Transcriptional regulator, TetR family
FRAAL3854	4130789	4131838	adhA	NADP-dependent alcohol dehydrogenase
FRAAL3856	4133137	4135545	_	Integral membrane drug exporter of the RND protein superfamily
FRAAL3860	4140880	4142238	_	integral membrane efflux protein
FRAAL3884	4172221	4173153	_	putative aminoglycoside phosphotransferase
FRAAL3898	4189025	4189429	_	hypothetical protein
FRAAL3901	4193272	4195026	_	putative Phytoene dehydrogenase
FRAAL3921	4214467	4215621	_	Diguanylate phosphodiesterase (EAL domain) with GAF sensor
FRAAL3953	4249371	4249811	_	hypothetical membrane protein
FRAAL3961	4260931	4262001	_	putative Trypsin-like serine proteases
FRAAL3968	4265916	4266716	echA	Enoyl-CoA hydratase; putative phenylacetate catabolism protein
FRAAL3970	4267938	4268750	_	putative repressor
FRAAL3971	4268933	4270000	_	putative short-chain acyl dehydrogenase
FRAAL3989	4291616	4292725	_	putative dolichyl-phosphate beta-glucosyltransferase
FRAAL3990	4292879	4295041	_	conserved hypothetical protein, putative integral membrane protein
FRAAL4021	4325363	4326607	_	putative Sigma factor PP2C-like phosphatases
FRAAL4022	4326796	4332276	_	Putative two component sensor serine/threonine kinase
FRAAL4029	4336786	4337424	_	conserved hypothetical protein
FRAAL4054	4356668	4358548	_	Conserved membrane protein of unknown function
FRAAL4088	4422958	4423875	_	ABC transporter permease
FRAAL4186	4546467	4548737	_	Putative exodeoxyribonuclease V
FRAAL4239	4601176	4601829	_	Putative Rho termination factor, N-terminal domain
FRAAL4242	4604749	4605792	_	hypothetical protein
FRAAL4291	4650565	4650885	_	hypothetical protein
FRAAL4294	4653546	4654313	_	hypothetical protein; putative signal peptide
FRAAL4295	4654349	4655827	_	Putative FAD-dependent dehydrogenase; putative signal peptide
FRAAL4307	4661749	4662447	copC	Copper resistance protein
FRAAL4340	4708356	4709603	_	hypothetical protein; putative membrane protein
FRAAL4342	4711520	4712203	_	conserved protein of unknown function
FRAAL4361	4733618	4735462	_	Conserved hypothetical protein
FRAAL4364	4738725	4739636	_	putative RpiR familytranscriptional regulator with phosphosugar-binding domain
FRAAL4367	4742592	4743533	_	Putative cAMP phosphodiesterase
FRAAL4430	4818938	4819291	_	Putative surface carbohydrate-binding protein
FRAAL4437	4824109	4824558	_	hypothetical protein
FRAAL4441	4827755	4828603	_	putative lysR-type transcriptional regulator
FRAAL4446	4832058	4833722	_	putative ABC transporter dipeptide/oligopeptide binding protein
FRAAL4447	4833719	4834807	_	Putative ABC-type dipeptide/oligopeptide transport system, permease component
FRAAL4448	4834939	4835730	_	Putative dipeptide/oligopeptide ABC transporter permease
FRAAL4450	4837586	4838716	_	putative Monomeric sarcosine oxidase (MSOX)
FRAAL4496	4881672	4883204	_	hypothetical protein; putative P-loop containing nucleotide triphosphate hydrolase domain
FRAAL4498	4884005	4884364	_	hypothetical protein
FRAAL4500	4884639	4886147	_	Putative secreted lipase
FRAAL4501	4886235	4886405	_	hypothetical protein; putative BFD-like [2Fe-2S]-binding domain
FRAAL4509	4894636	4895517	_	conserved hypothetical protein
FRAAL4520	4904235	4904516	_	hypothetical protein
FRAAL4531	4919186	4920340	_	putative transcription regulator
FRAAL4710	5097449	5098309	_	Putative oxidoreductase, short-chain alcohol dehydrogenase family
FRAAL4713	5100184	5101143	_	Putative enoyl-CoA hydratase/isomerase
FRAAL4721	5107346	5108296	_	hypothetical protein; putative signal peptide
FRAAL4728	5120334	5120582	_	hypothetical protein
FRAAL4730	5121133	5122752	_	Putative permease of the major facilitator superfamily
FRAAL4738	5127794	5131564	_	Putative LuxR-family transcriptional regulator
FRAAL4743	5134845	5135525	_	hypothetical protein; putative signal peptide
FRAAL4747	5139365	5140288	_	Putative stress-inducible protein; putative adenine nucleotide-binding domain
FRAAL4749	5142847	5144160	_	putative membrane protein
FRAAL4751	5144435	5144983	_	putative tetR family transcriptional regulator
FRAAL4755	5147703	5148992	_	putative membrane phosphatase
FRAAL4765	5160385	5162766	_	Putative enoyl-CoA hydratase
FRAAL4766	5162773	5163621	_	Putative enoyl-CoA hydratase/isomerase
FRAAL4767	5163740	5164579	_	putative acyl-CoA thioesterase
FRAAL4781	5178512	5179087	_	Acyl-coenzyme A thioesterase
FRAAL4782	5179208	5179780	_	Putative acyl-coenzyme A thioesterase
FRAAL4783	5179946	5181076	_	putative integral membrane serine phosphatase
FRAAL4798	5197595	5199163	_	Putative dipeptide ABC transporter precursor, membrane component
FRAAL4802	5202157	5203092	_	putative monooxygenase
FRAAL4803	5203291	5203914	_	Putative TetR family transcriptional regulator
FRAAL4821	5220403	5221044	_	putative transcriptional regulator
FRAAL4832	5229094	5230455	_	putative monooxygenase
FRAAL4833	5230452	5231954	_	Putative monooxygenase
FRAAL4835	5233157	5234056	_	dipeptide/oligopeptide transport protein of the ABC superfamily, ATP-binding component
FRAAL4837	5234934	5235986	dppC	ABC-type dipeptide/oligopeptide/nickel transport systems, permease component
FRAAL4838	5235983	5236933	dppB	ABC-type dipeptide/oligopeptide/nickel transport systems, permease component
FRAAL4839	5236980	5238500	_	ABC peptide transporter; membrane component
FRAAL4841	5239217	5240326	_	putative oxygenase
FRAAL4852	5251721	5252518	_	Putative transcriptional regulator (GntR-family)
FRAAL4879	5280485	5281630	_	amidohydrolase
FRAAL4907	5318991	5319797	_	putative allophanate hydrolase
FRAAL4909	5320755	5321405	_	MutT/nudix family protein
FRAAL4911	5322309	5323076	_	Chitooligosaccharide deacetylase (Nodulation protein B homolog) (partial match)
FRAAL4941	5352674	5353468	_	putative Guanidinoacetate N-methyltransferase
FRAAL4959	5380087	5380935	_	Putative tryptophan-associated membrane protein
FRAAL5000	5428413	5428982	_	hypothetical protein
FRAAL5020	5454412	5454918	_	hypothetical protein
FRAAL5030	5461276	5461773	_	hypothetical protein; putative signal peptide
FRAAL5032	5461899	5462939	_	hypothetical protein; putative signal peptide
FRAAL5033	5462999	5464180	_	Secreted subtilisin-like serine protease
FRAAL5067	5498299	5499888	_	putative membrane protein
FRAAL5068	5499885	5500880	_	Putative membrane protein (partial match)
FRAAL5069	5500873	5505822	_	conserved hypothetical protein; putative coiled-coil domains
FRAAL5217	5654405	5655577	_	hypothetical protein
FRAAL5285	5730463	5731536	_	Putative amidohydrolase
FRAAL5289	5734803	5736635	_	Putative Diguanylate cyclase with PAS/PAC sensor
FRAAL5341	5798506	5800242	_	putative oxidoreductase
FRAAL5342	5800268	5802721	_	hypothetical protein; putative DNA helicase II homolog
FRAAL5352	5808100	5809557	_	Putative regulatory protein
FRAAL5354	5810702	5811550	_	hypothetical protein
FRAAL5356	5812758	5813177	_	Putative oxidoreductase
FRAAL5415	5871724	5872071	_	hypothetical protein; putative carboxymuconolactone decarboxylase domain
FRAAL5416	5872327	5873703	_	putative integral membrane protein
FRAAL5471	5916262	5916888	_	Putative NADH dehydrogenase/NAD(P)H nitroreductase
FRAAL5476	5921166	5922083	_	conserved hypothetical protein
FRAAL5483	5930092	5930880	echA	Enoyl-CoA hydratase
FRAAL5508	5955848	5956744	_	hypothetical protein; putative ''Winged helix'' DNA-binding domain
FRAAL5509	5956741	5960127	_	hypothetical protein
FRAAL5515	5963181	5964449	_	Putative lipoprotein
FRAAL5531	5980024	5980212	_	hypothetical protein
FRAAL5536	5983711	5984220	_	hypothetical protein
FRAAL5553	6003814	6004155	_	hypothetical protein; putative signal peptide
FRAAL5572	6022912	6025518	_	Putative transcriptional regulator
FRAAL5599	6044871	6045572	_	putative short chain oxidoreductase
FRAAL5600	6045711	6046568	_	putative DNA-binding protein
FRAAL5605	6049437	6050432	_	Transcriptional regulator (AraC-family)
FRAAL5610	6053610	6056123	_	hypothetical protein
FRAAL5611	6056179	6057525	_	hypothetical protein
FRAAL5650	6105098	6107560	_	conserved hypothetical protein; putative membrane protein
FRAAL5678	6141036	6141479	_	Molybdopterin-guanine dinucleotide biosynthesis protein mobA
FRAAL5683	6144570	6146495	_	Putative DNA-binding protein
FRAAL5700	6173245	6173919	_	Putative regulatory protein nrdR
FRAAL5722	6199369	6200790	_	Hypothetical protein; putative multidrug resistance efflux protein
FRAAL5723	6200998	6201903	end8	Endonuclease VIII
FRAAL5761	6246528	6246719	_	hypothetical protein
FRAAL5798	6285567	6285884	_	putative acylphosphatase (Acylphosphate phosphohydrolase)
FRAAL5805	6289119	6290192	_	putative Fatty acid/phospholipid synthesis protein
FRAAL5848	6332472	6334064	serA	D-3-phosphoglycerate dehydrogenase (PGDH)
FRAAL5862	6350089	6351291	iscS	Cysteine desulfurase
FRAAL5908	6412080	6412550	_	conserved protein of unknown function
FRAAL5939	6439304	6439438	_	conserved hypothetical protein
FRAAL6013	6517875	6519314	amiB	Amidase, Asp-tRNAAsn/Glu-tRNAGln amidotransferase A subunit
FRAAL6021	6524424	6525776	_	Putative hydrolase
FRAAL6022	6525789	6527219	gad	Gamma-aminobutyraldehyde dehydrogenase
FRAAL6031	6537917	6538504	moaE	Molybdopterin converting factor subunit 2 2 (MPT synthase subunit 2 2) (Molybdopterin synthase subunit 2 2) (Molybdenum cofactor biosynthesis protein E 2) (Molybdopterin converting factor large subunit 2) (partial match)
FRAAL6054	6570587	6570787	_	conserved hypothetical protein
FRAAL6062	6576617	6578074	_	putative membrane protein involved in divalent ion export
FRAAL6063	6578071	6579114	_	putative membrane protein involved in export
FRAAL6089	6605588	6608836	_	Trypsin-like serine/cysteine peptidase
FRAAL6090	6609158	6609913	_	hypothetical protein
FRAAL6137	6660392	6661453	_	Putative ribosylglycoyhydrolase
FRAAL6148	6672310	6672576	xseB	Exodeoxyribonuclease VII (small subunit)
FRAAL6157	6681595	6682290	_	conserved hypothetical protein; putative Pantothenate kinase
FRAAL6210	6735920	6739129	leuS	Leucyl-tRNA synthetase (Leucine--tRNA ligase)
FRAAL6216	6745285	6745992	_	Hypothetical protein; putative repressor
FRAAL6217	6746087	6746563	_	hypothetical protein; putative Dimeric alpha+beta barrel domain
FRAAL6225	6753779	6754189	_	putative ATP/GTP-binding protein
FRAAL6268	6807173	6807766	_	putative membrane protein
FRAAL6270	6807763	6808506	_	hypothetical protein; putative signal peptide
FRAAL6271	6808706	6809137	_	hypothetical protein
FRAAL6272	6809134	6809322	_	conserved hypothetical protein; putative membrane protein
FRAAL6275	6810505	6810918	_	conserved hypothetical protein
FRAAL6306	6844867	6847425	_	hypothetical protein; putative Putative serine/threonine protein kinase domain
FRAAL6309	6849590	6850570	_	putative oxidoreductase
FRAAL6316	6857704	6858300	_	hypothetical protein
FRAAL6386	6940019	6940630	_	putative two-component system response regulator
FRAAL6387	6940686	6941933	_	putative two-component system sensor kinase
FRAAL6389	6942090	6942317	_	conserved hypothetical protein; Putative membrane protein (partial)
FRAAL6399	6951120	6951350	_	hypothetical protein
FRAAL6402	6952795	6953127	_	hypothetical protein
FRAAL6411	6960410	6963772	_	hypothetical protein; putative serine/threonine-protein kinase
FRAAL6462	7032394	7034247	_	putative PE-PGRS family protein
FRAAL6492	7060719	7061090	_	hypothetical protein
FRAAL6493	7061153	7061851	_	hypothetical protein
FRAAL6496	7063051	7063890	_	hypothetical protein
FRAAL6501	7069164	7069778	_	hypothetical protein; putative signal peptide
FRAAL6511	7083945	7084799	_	Hypothetical protein
FRAAL6516	7088393	7090576	_	hypothetical protein; putative membrane protein
FRAAL6553	7129736	7130620	_	conserved hypothetical protein
FRAAL6568	7148328	7148579	_	conserved hypothetical protein
FRAAL6572	7150072	7150932	_	hypothetical protein
FRAAL6604	7188992	7190374	_	Putative RNA polymerase ECF-subfamily sigma factor
FRAAL6613	7196478	7196978	_	Putative HTH-type transcriptional regulator
FRAAL6615	7197214	7198716	_	putative membrane transport protein
FRAAL6653	7250627	7251421	_	Secreted CAP protein
FRAAL6661	7259157	7259966	_	conserved protein of unknown function
FRAAL6681	7279391	7280116	_	Transport protein
FRAAL6682	7280297	7281778	_	Conserved hypothetical protein; putative Metallo-dependent phosphatase domain
FRAAL6702	7309655	7310179	_	hypothetical protein
FRAAL6715	7323709	7324662	_	Hypothetical protein; putative Protein kinase-like domain
FRAAL6717	7326356	7328869	_	conserved hypothetical protein; putative signal peptide
FRAAL6724	7333518	7334219	purQ	Phosphoribosylformylglycinamidine synthase I (FGAM synthase I)
FRAAL6730	7338262	7340649	purL	Phosphoribosylformylglycinamidine synthase II (FGAM synthase II)
FRAAL6738	7347692	7347973	purS	phosphoribosylformylglycinamidine synthase
FRAAL6739	7348113	7348295	_	Putative hydrolase (partial)
FRAAL6740	7348350	7348745	_	Putative hydrolase (partial)
FRAAL6769	7375790	7377367	_	Conserved protein of unknown function, putative coiled-coil domains
FRAAL6791	7398897	7399586	_	hypothetical protein; Putative methyltransferase
FRAAL6794	7401024	7401473	_	putative transcriptional regulatory protein
FRAAL6804	7411869	7412519	nifZ	NifZ protein
FRAAL6827	7431187	7431972	_	acyl carrier protein (partial match)
FRAL4387	4780796	4781107	_	hypothetical protein
FRAL6231	6787064	6787216	_	hypothetical protein
Genes of Frankia ACN14a, QA3, CpI1, ARgP5
Without Homologs in AiPs1
Homology constraints: minLrap ≥ 0.8 ; maxLrap ≥ 0 ; Identity ≥ 50%
112 results
Label	Begin	End	Gene	Product
FRAAL0058	59114	59794	_	hypothetical protein; putative membrane protein
FRAAL0059	59829	60704	_	putative ABC transporter ATP-binding protein
FRAAL0119	119716	120345	_	hypothetical protein
FRAAL0158	153451	154317	_	hypothetical protein
FRAAL0160	154655	154915	_	hypothetical protein
FRAAL0176	173759	175267	_	putative membrane transport protein
FRAAL0277	295497	296351	surE	acid phosphatase SurE, survival protein.
FRAAL0279	299190	300632	_	conserved hypothetical protein
FRAAL0280	300629	303331	_	serine/threonine protein phosphatase
FRAAL0334	359286	360056	_	Activator protein.
FRAAL0339	367110	368774	_	ABC transporter oligopeptide binding protein, extracellular solute-binding component
FRAAL0345	373116	373892	_	putative ketoreductase, short chain dehydrogenase/reductase family.
FRAAL0385	455612	456700	_	putative luciferase-family oxidoreductase
FRAAL0387	457062	457508	_	conserved hypothetical protein
FRAAL0452	519064	521865	_	CRISPR-associated endonuclease/helicase Cas3
FRAAL0535	593543	594496	pip	proline iminopeptidase (PIP) (Prolyl aminopeptidase) (PAP)
FRAAL0554	613691	614164	_	putative MarR-family transcriptional regulator
FRAAL0564	622164	622292	_	hypothetical protein
FRAAL0569	626535	627248	_	Putative short-chain type dehydrogenase/reductase (partial)
FRAAL0587	643813	644616	ssuC	alkanesulfonate transport protein (ABC superfamily, membrane)
FRAAL0589	644899	645867	_	putative alkanesulfonate transport protein (ABC superfamily)
FRAAL0590	646191	647117	_	putative taurine dioxygenase
FRAAL0592	647507	648631	_	putative ROK-family transcriptional regulator
FRAAL0828	893181	893570	_	hypothetical protein
FRAAL0941	1007056	1007673	_	putative thioredoxin
FRAAL1038	1110144	1112864	nuoG	NADH-quinone oxidoreductase chain G (NADH dehydrogenase I, chain G) (NDH-1, chain G)
FRAAL1041	1114873	1115949	nuoJ	NADH dehydrogenase (quinone)
FRAAL1311	1415260	1416042	_	Conserved secreted protein of unknown function, SAF domain
FRAAL1334	1438167	1439393	_	Putative surface UVR resistance RCC domains protein
FRAAL1445	1548865	1549098	_	hypothetical protein; putative signal peptide
FRAAL1515	1616812	1617387	_	hypothetical protein; putative signal peptide
FRAAL1656	1773708	1774622	_	Enoyl-CoA hydratase
FRAAL1658	1775310	1776332	_	Two-component system response regulator, C-terminal effector domain of the bipartite response regulators
FRAAL1659	1776329	1777600	_	Two-component system regulator, GAF domain
FRAAL1660	1777623	1778819	_	Acyl-CoA dehydrogenase
FRAAL1661	1779104	1779652	_	Conserved protein of unknown function; snoAL and NTF domains
FRAAL1662	1779701	1780270	_	Conserved protein of unknown function; putative NTF2-like and Rhodopsin-like GPCR domains
FRAAL1663	1780372	1782030	lcfB	Long-chain-fatty-acid--CoA ligase
FRAAL1664	1782156	1782641	_	Flavin reductase domain protein, FMN-binding protein
FRAAL1710	1846684	1847937	_	Putative ATP/GTP binding protein
FRAAL1786	1919989	1920543	_	hypothetical protein
FRAAL1862	2010860	2011282	rpiB	Ribose5-phosphate isomerase
FRAAL1893	2050495	2051625	_	hypothetical protein
FRAAL2012	2180168	2180572	_	putative cytidine deaminase (Cytidine aminohydrolase) (CDA)
FRAAL2070	2254313	2255248	_	conserved hypothetical protein
FRAAL2080	2265848	2266486	dut	Deoxyuridine 5'-triphosphate nucleotidohydrolase (dUTPase) (dUTP pyrophosphatase)
FRAAL2090	2277444	2278721	_	Putative RTX toxins and related Ca2+-binding protein
FRAAL2140	2336606	2337364	ruvA	Holliday junction DNA helicase RuvA
FRAAL2177	2380773	2381288	_	conserved hypothetical protein
FRAAL2185	2392688	2394046	_	Conserved hypothetical protein
FRAAL2262	2467891	2469048	_	Putative secreted protein (partial match)
FRAAL2654	2904220	2904642	_	hypothetical protein
FRAAL2943	3185253	3186065	_	conserved hypothetical protein
FRAAL2999	3275830	3276723	_	putative LysR-family transcriptional regulator
FRAAL3025	3299097	3299528	gvpA	Gas vesicle protein A
FRAAL3026	3299630	3300352	gvpF	Gas vesicle protein F
FRAAL3028	3301047	3302054	_	Polyketide cyclase in gvp synton
FRAAL3034	3306387	3306974	_	conserved hypothetical protein; putative membrane protein
FRAAL3076	3349018	3349902	_	Putative IS605 family transposase
FRAAL3310	3595499	3595759	_	conserved hypothetical protein
FRAAL3311	3595756	3596136	_	conserved hypothetical protein
FRAAL3314	3597840	3598415	_	conserved hypothetical protein
FRAAL3535	3833286	3834551	_	Putative surface UVR resistance RCC1 repeats protein
FRAAL3658	3943971	3946256	_	hypothetical protein; putative membrane protein
FRAAL3659	3946253	3947005	_	Putative ABC-transporter ATP-binding protein
FRAAL3660	3947002	3947526	_	conserved hypothetical protein; putative Transcriptional regulator PadR-like family domain
FRAAL3703	3980982	3981830	_	conserved hypothetical protein
FRAAL3704	3981742	3982344	_	putative TetR-family transcriptional regulator
FRAAL3730	4009924	4010346	cobE	Precorrin methylase
FRAAL3901	4193272	4195026	_	putative Phytoene dehydrogenase
FRAAL3919	4213733	4213996	_	conserved hypothetical protein
FRAAL3920	4214000	4214161	_	hypothetical protein
FRAAL4031	4337858	4338289	Hsp18	Molecular chaperone Hsp18 (small heat shock protein)
FRAAL4087	4422039	4422824	_	putative dipeptide transport protein (ABC superfamily, membrane)
FRAAL4088	4422958	4423875	_	ABC transporter permease
FRAAL4181	4543266	4543820	_	conserved hypothetical protein
FRAAL4200	4567991	4568311	_	Putative transcriptional regulator, arsR family
FRAAL4202	4568460	4569746	_	Putative transmembrane efflux protein
FRAAL4245	4608083	4608523	_	hypothetical integral membrane protein
FRAAL4247	4609524	4610930	_	putative selenocysteine lyase
FRAAL4437	4824109	4824558	_	hypothetical protein
FRAAL4446	4832058	4833722	_	putative ABC transporter dipeptide/oligopeptide binding protein
FRAAL4447	4833719	4834807	_	Putative ABC-type dipeptide/oligopeptide transport system, permease component
FRAAL4448	4834939	4835730	_	Putative dipeptide/oligopeptide ABC transporter permease
FRAAL4450	4837586	4838716	_	putative Monomeric sarcosine oxidase (MSOX)
FRAAL4738	5127794	5131564	_	Putative LuxR-family transcriptional regulator
FRAAL4741	5132804	5133565	_	conserved hypothetical protein
FRAAL4856	5254060	5255265	_	Glycosyl transferase, family 2:GtrA-like protein
FRAAL4936	5348776	5349168	_	hypothetical protein
FRAAL5104	5538604	5540055	_	conserved hypothetical protein
FRAAL5255	5696713	5698317	_	putative polynucleotide enzyme with nucleotide triphosphate hydrolase domain
FRAAL5285	5730463	5731536	_	Putative amidohydrolase
FRAAL5342	5800268	5802721	_	hypothetical protein; putative DNA helicase II homolog
FRAAL5352	5808100	5809557	_	Putative regulatory protein
FRAAL5568	6019001	6019663	_	Antibiotic resistance protein
FRAAL5583	6035274	6036254	_	CRISPR-associated endonuclease Cas1 HMARI/TNEAP subtype (Hmari)
FRAAL5586	6037562	6038278	_	Hypothetical protein
FRAAL5700	6173245	6173919	_	Putative regulatory protein nrdR
FRAAL5761	6246528	6246719	_	hypothetical protein
FRAAL6044	6554544	6556058	_	Putative sigma factor
FRAAL6137	6660392	6661453	_	Putative ribosylglycoyhydrolase
FRAAL6271	6808706	6809137	_	hypothetical protein
FRAAL6316	6857704	6858300	_	hypothetical protein
FRAAL6386	6940019	6940630	_	putative two-component system response regulator
FRAAL6387	6940686	6941933	_	putative two-component system sensor kinase
FRAAL6389	6942090	6942317	_	conserved hypothetical protein; Putative membrane protein (partial)
FRAAL6626	7210584	7211591	_	Hypothetical protein; putative ribokinase
FRAAL6691	7295120	7296697	_	Conserved membrane protein of unknown function
FRAAL6694	7299935	7300315	_	conserved protein of unknown function
FRAAL6711	7320377	7321285	_	putative Acetyltransferase, GNAT family
FRAAL6827	7431187	7431972	_	acyl carrier protein (partial match)
FRAL6231	6787064	6787216	_	hypothetical protein
